# Supplementary material for: Quantitative trait loci for tuber blackspot bruise and enzymatic discoloration susceptibility in diploid potato
Source: Mol Genet Genomics. 2017 Oct 27;293(2):331–42. doi: 10.1007/s00438-017-1387-0 (PMC5854731; doi:10.1007/s00438-017-1387-0)
Supplement: Supplementary file 3 — Supplementary material 3 (XLSX 13 KB) [file 438_2017_1387_MOESM3_ESM.xlsx]

## Sheet: Arkusz1
Quantitative trait loci for tuber blackspot bruise and enzymatic discoloration susceptibility in diploid potato. A. Hara-Skrzypiec, J. Śliwka, H. Jakuczun, E. Zimnoch-Guzowska.Plant Breeding and Acclimatization Institute – National Research Institute, Młochów, Platanowa 19, 05-831Młochów, Poland. *Corresponding author: Agnieszka Hara-Skrzypiec; a.hara@ihar.edu.pl
Supplementary Table S1
The SCAR and CAPS markers used in genetic linkage map
Marker	Reference	NCBI/ GenBank accession	Chromosome (according to the reference)	Encoded protein	Position in DM1-3 genome v4.03 (bp)	Primer sequence (5'-3')	Tm (°C)	Amplicon size (bp)	Marker size (bp)	Restriction enzyme	Map position in population 11-36 (cM)/ chromosome	Position of flanking markers in DM1-3 genome v4.03 (bp)	BRD		BFB		ED		TSC		Other candidate gene	Position in DM1-3 genome v4.03 (bp)	Encoded protein
													LOD	R2 (%)	LOD	R2 (%)	LOD	R2 (%)	LOD	R2 (%)
LipIII27	Urbany et al. 2011a	SGN-U269327	II	Triacylglycerol lipase III	PGSC0003DMG400023182 (chr02:10091564..10093164)	F: GTCAAGGGAAGCATGGAGTAAGG R:ATAGGGGGATTTTGTGGTGTCA	65	1000	700, 750	TaqI	23.9/ XII	chr12:920552..931361- chr12:4661522..4662197	ns	ns	ns	ns	ns	ns	ns	ns	PGSC0003DMG400007805	chr12:1484255..1486182	Triacylglycerol lipase III
LipIII25	Urbany et al. 2011a	SGN-U269325		Triacylglycerol lipase III	PGSC0003DMG402031759 (chr02:32994672..32997447)	F:GTGCTTTGATTATGGAATC R:ATGCCATGTGATGATA	50	900	900	-	46.5/ II	chr02:30121842..30122507-chr02:34080145..34080469	ns	ns	ns	ns	ns	ns	ns	ns
C4H	Urbany et al. 2011a	SGN-U269084	VI?	Cinnamic acid 4-hydroxylase	PGSC0003DMG402030469 (chr06:57651027..57653984)	F:TTCCCTCCTATAAATCCTCACACT R:AGGGGATCATCTTCACTCTCAAAT	55	700	600	TaqI	69.3/ VI	chr06:54449380..54450325- chr06:58377722..58378206	ns	ns	ns	ns	ns	ns	ns	ns
POT32	Werij et al. 2007	U22921	VIII	Polyphenol oxidase isoform POT32	PGSC0003DMT400048684 (chr08:45873235..45875234)	F:CTTCTTCCTCCACTTCTTT R:GGGCAAAGTTGAACCT	50	950	850	HphI	51.0/ VIII	chr08:45132856..45133036- chr08:45990936..45991280	ns	ns	ns	ns	4.07	11.8	ns	ns
PHO1A	Urbany et al. 2011a	D00520	III	α-glucan phosphorylase L-type	PGSC0003DMG400007782 (chr00:38537202..38540209)	F:TGCCGCATCTATTACCTCAA R:AGCCAATCTTCAGCCACCTC	55	850	850	TaqI	12.6/ III	chr03:3363888..3364382- chr03:51411154..51411461	ns	ns	ns	ns	ns	ns	ns	ns
PHO1B	Urbany et al. 2011a	X73684	V	α-glucan phosphorylase L-type	PGSC0003DMG400028382 (chr05:346678..352885)	F:CAATGGCGACACTAAACTACCC R:AAGCGACTCGTCACCTGGAT	55	900	900	MboI	0.0/ V	- chr05:560186..560661	ns	ns	ns	ns	ns	ns	ns	ns
HQT	Urbany et al. 2011a	SGN-U269890	VII	Hydroxycinnamoyl CoA quinate transferase	PGSC0003DMG400011189 (chr07:1001854..1006278)	F:GCACGGGACCCACCAACATCTTCT R:GGCCTACCCCATCCAAAATCACACT	55	550	450	XhoI	18.1/ VII	chr07:3147977..3148355- chr07:43261689..43262136	ns	ns	ns	ns	ns	ns	ns	ns
HCT	Urbany et al. 2011a	SGN-U2771716	III	Hydroxycinnamoyl transferase	PGSC0003DMG400014152 (chr03:57404623..57408393)	F:GCTCTAGTCCGCGGTGCACATACAT R:CTAAGCCATCCGCGGTTCCAATCTA	53	550	450	FokI	54.3/ III	chr03:57561305..57561594- chr03:57583447..57584095	ns	ns	ns	ns	ns	ns	ns	ns
AGPaseS	Śliwka et al. 2015	X61187	I	ADP-glucose pyrophosphorylase S	PGSC0003DMG400000735 (chr01:86092273..86097263)	F:GCAGAGGCAGAGTAGTCCAGTTT R:TTTCCTATCTTTGCGTTCTTGTCA	55	1334	1334	TaqI	108.8/ I	chr01:87569573..87570249-	ns	ns	ns	ns	4.40	12.7	4.14	12.0
