# Supplementary material for: Quantitative trait loci for tuber blackspot bruise and enzymatic discoloration susceptibility in diploid potato
Source: Mol Genet Genomics. 2017 Oct 27;293(2):331–42. doi: 10.1007/s00438-017-1387-0 (PMC5854731; doi:10.1007/s00438-017-1387-0)
Supplement: Supplementary file 4 — Supplementary material 4 (XLSX 53 KB) [file 438_2017_1387_MOESM4_ESM.xlsx]

## Sheet: Arkusz1
Quantitative trait loci for tuber blackspot bruise and enzymatic discoloration susceptibility in diploid potato. A. Hara-Skrzypiec, J. Śliwka, H. Jakuczun, E. Zimnoch-Guzowska.Plant Breeding and Acclimatization Institute – National Research Institute, Młochów, Platanowa 19, 05-831Młochów, Poland. *Corresponding author: Agnieszka Hara-Skrzypiec; a.hara@ihar.edu.pl
Supplementary Table S2 The joined cross pollinator genetic map constructed using diploid mapping population 11-36.
Nr	Group	Position	Locus
1	I	0.0	pPt-456694
2	I	1.9	pPt-651665
3	I	2.0	pPt-654526
4	I	2.0	pPt-539549
5	I	2.1	pPt-654119
6	I	2.1	pPt-657261
7	I	2.1	pPt-471660
8	I	4.1	pPt-456970
9	I	4.3	pPt-651646
10	I	4.4	pPt-539229
11	I	5.4	pPt-471931
12	I	6.2	pPt-459344
13	I	7.9	pPt-535841
14	I	8.4	pPt-457439
15	I	8.4	pPt-471011
16	I	8.5	pPt-472069
17	I	8.5	pPt-537099
18	I	8.5	pPt-653302
19	I	8.5	pPt-654570
20	I	8.6	pPt-458671
21	I	9.5	pPt-458249
22	I	11.9	pPt-655243
23	I	11.9	pPt-537896
24	I	12.1	pPt-471710
25	I	12.5	pPt-536726
26	I	12.6	pPt-650557
27	I	13.6	pPt-540298
28	I	13.6	pPt-657276
29	I	13.7	pPt-535519
30	I	13.7	pPt-538078
31	I	13.7	pPt-538519
32	I	15.2	pPt-559356
33	I	15.5	pPt-536705
34	I	15.5	pPt-535988
35	I	15.7	pPt-654531
36	I	16.0	pPt-458034
37	I	16.3	pPt-540136
38	I	16.3	pPt-535538
39	I	16.6	pPt-459133
40	I	16.9	pPt-458959
41	I	16.9	pPt-472516
42	I	17.4	pPt-656534
43	I	17.6	pPt-656057
44	I	18.3	pPt-650977
45	I	20.5	pPt-474025
46	I	20.6	toPt-441265
47	I	20.7	pPt-652287
48	I	21.0	pPt-653798
49	I	21.0	pPt-470698
50	I	21.0	pPt-651042
51	I	21.0	pPt-457542
52	I	21.1	pPt-538504
53	I	21.6	pPt-473853
54	I	21.6	pPt-472422
55	I	21.6	pPt-535631
56	I	21.6	pPt-537997
57	I	21.7	pPt-534690
58	I	21.8	pPt-652360
59	I	21.8	pPt-458081
60	I	24.6	pPt-652383
61	I	25.4	pPt-473506
62	I	29.2	pPt-539852
63	I	29.4	pPt-472919
64	I	29.5	pPt-471757
65	I	30.2	pPt-472332
66	I	30.3	pPt-650100
67	I	31.4	pPt-538759
68	I	32.4	pPt-651270
69	I	34.2	pPt-473234
70	I	35.1	pPt-471293
71	I	35.2	pPt-471884
72	I	37.3	pPt-535462
73	I	37.4	pPt-459054
74	I	40.6	pPt-650561
75	I	41.0	pPt-536440
76	I	42.2	pPt-534011
77	I	42.5	pPt-535700
78	I	42.5	pPt-457118
79	I	42.5	pPt-472805
80	I	42.5	pPt-535430
81	I	43.1	pPt-534108
82	I	47.0	pPt-537328
83	I	47.4	pPt-552424
84	I	47.7	pPt-559148
85	I	47.7	pPt-536116
86	I	47.9	pPt-538100
87	I	47.9	pPt-536124
88	I	47.9	pPt-539209
89	I	47.9	pPt-559517
90	I	50.7	pPt-456728
91	I	51.5	pPt-472129
92	I	51.6	pPt-650006
93	I	53.1	capPt-672450
94	I	55.4	pPt-537507
95	I	64.3	pPt-471438
96	I	64.6	pPt-472090
97	I	66.5	pPt-651192
98	I	66.7	pPt-457581
99	I	66.8	pPt-533988
100	I	68.9	pPt-457903
101	I	69.0	pPt-536041
102	I	69.0	pPt-655486
103	I	69.0	pPt-538316
104	I	69.0	pPt-538312
105	I	69.4	pPt-459291
106	I	70.4	pPt-457260
107	I	70.4	pPt-651527
108	I	70.4	pPt-656167
109	I	71.3	toPt-440651
110	I	71.5	pPt-653206
111	I	72.2	pPt-535176
112	I	72.3	pPt-471427
113	I	72.3	pPt-552367
114	I	72.5	pPt-533786
115	I	72.9	pPt-534597
116	I	72.9	pPt-471906
117	I	72.9	pPt-534262
118	I	72.9	pPt-538190
119	I	72.9	pPt-538112
120	I	73.1	pPt-559324
121	I	73.2	pPt-552365
122	I	73.4	pPt-552401
123	I	74.3	pPt-534579
124	I	74.3	pPt-536855
125	I	74.3	pPt-558971
126	I	74.3	pPt-540335
127	I	74.3	pPt-654762
128	I	74.4	pPt-537760
129	I	74.4	pPt-552169
130	I	74.4	pPt-535139
131	I	74.9	pPt-537438
132	I	75.0	pPt-458760
133	I	75.4	toPt-437458
134	I	75.6	pPt-537487
135	I	75.7	pPt-538418
136	I	75.7	pPt-533648
137	I	76.0	pPt-471232
138	I	76.4	pPt-471128
139	I	78.8	pPt-652203
140	I	79.3	pPt-534408
141	I	81.5	pPt-535624
142	I	84.5	pPt-652982
143	I	84.8	pPt-653323
144	I	108.8	AGPase2S
145	II	0.0	pPt-559344
146	II	6.2	pPt-559049
147	II	12.9	pPt-539230
148	II	15.7	pPt-654702
149	II	17.7	pPt-649961
150	II	17.9	pPt-458590
151	II	18.3	pPt-534671
152	II	18.8	pPt-457046
153	II	18.8	pPt-656869
154	II	18.8	pPt-472716
155	II	19.1	pPt-458408
156	II	19.1	pPt-540427
157	II	19.4	pPt-652378
158	II	19.7	pPt-656721
159	II	19.9	pPt-654515
160	II	20.1	pPt-458804
161	II	20.1	pPt-654285
162	II	20.3	pPt-473828
163	II	20.6	toPt-763676
164	II	20.9	pPt-559355
165	II	21.0	pPt-559606
166	II	21.0	pPt-538298
167	II	21.0	pPt-656455
168	II	21.1	pPt-473576
169	II	21.3	pPt-471744
170	II	21.6	pPt-535314
171	II	21.6	pPt-652532
172	II	21.6	pPt-655155
173	II	21.7	toPt-441302
174	II	21.7	toPt-440951
175	II	21.9	toPt-440505
176	II	22.0	pPt-458879
177	II	22.0	toPt-437825
178	II	22.0	pPt-650295
179	II	22.3	pPt-538556
180	II	22.4	pPt-657099
181	II	22.5	toPt-438547
182	II	23.2	pPt-655972
183	II	23.7	pPt-538355
184	II	23.7	pPt-458974
185	II	24.1	pPt-652512
186	II	24.5	pPt-472339
187	II	24.8	pPt-457013
188	II	26.0	pPt-651326
189	II	27.0	toPt-440601
190	II	27.0	pPt-533780
191	II	27.0	pPt-552681
192	II	27.1	pPt-539204
193	II	27.2	pPt-552279
194	II	29.1	pPt-471100
195	II	29.5	pPt-457315
196	II	30.2	pPt-473417
197	II	30.8	pPt-535300
198	II	30.8	pPt-654555
199	II	31.0	pPt-539766
200	II	31.0	pPt-552277
201	II	31.9	pPt-458023
202	II	32.4	pPt-457369
203	II	32.8	pPt-655443
204	II	32.8	pPt-650538
205	II	32.9	pPt-655168
206	II	33.3	pPt-649981
207	II	33.7	pPt-651817
208	II	33.8	pPt-656586
209	II	34.5	pPt-471475
210	II	34.8	pPt-539763
211	II	35.0	pPt-656098
212	II	35.1	pPt-651413
213	II	35.1	pPt-471594
214	II	35.4	pPt-540267
215	II	35.4	pPt-534440
216	II	35.5	pPt-552324
217	II	35.5	pPt-456834
218	II	35.5	pPt-472962
219	II	35.6	pPt-534459
220	II	35.8	pPt-471318
221	II	36.0	pPt-656062
222	II	36.3	pPt-539118
223	II	36.8	pPt-537589
224	II	36.9	pPt-534651
225	II	36.9	pPt-655647
226	II	36.9	pPt-472681
227	II	37.0	pPt-534377
228	II	37.2	pPt-538564
229	II	38.3	pPt-656386
230	II	38.8	pPt-456622
231	II	39.3	pPt-652884
232	II	41.2	pPt-539878
233	II	41.7	pPt-471187
234	II	42.5	toPt-436893
235	II	43.3	pPt-655021
236	II	43.8	pPt-456585
237	II	44.5	pPt-655907
238	II	46.5	2016-07-25
239	II	51.7	pPt-650202
240	II	57.9	pPt-651691
241	II	58.0	pPt-457683
242	II	58.0	pPt-470784
243	II	59.4	pPt-536019
244	II	59.9	pPt-459035
245	II	61.0	toPt-437672
246	II	61.1	capPt-674532
247	II	61.2	capPt-674471
248	II	61.7	pPt-473104
249	II	61.7	pPt-654889
250	II	61.8	pPt-653230
251	II	61.9	pPt-653475
252	II	61.9	pPt-651807
253	II	61.9	pPt-472850
254	II	61.9	pPt-537219
255	II	61.9	pPt-539673
256	II	61.9	pPt-539650
257	II	62.0	pPt-535615
258	II	62.0	pPt-457749
259	II	62.0	pPt-459406
260	II	62.0	pPt-537838
261	II	62.0	pPt-657247
262	II	62.3	pPt-558910
263	II	62.6	pPt-539814
264	II	63.6	pPt-474118
265	II	63.6	pPt-539591
266	II	65.1	toPt-437824
267	II	65.2	pPt-471782
268	II	65.8	pPt-538916
269	II	66.2	pPt-649992
270	II	66.3	pPt-537962
271	II	66.3	pPt-540305
272	II	66.3	pPt-651459
273	II	66.4	pPt-536427
274	II	70.7	pPt-653744
275	II	72.3	pPt-473904
276	II	72.5	pPt-472688
277	II	72.8	pPt-458627
278	II	72.9	pPt-473785
279	II	73.6	pPt-656018
280	II	74.4	pPt-536585
281	II	74.8	pPt-536858
282	II	74.8	pPt-535573
283	II	74.8	pPt-537210
284	II	74.8	pPt-657150
285	II	74.8	toPt-439198
286	II	74.9	pPt-653627
287	II	74.9	pPt-656117
288	II	74.9	pPt-538517
289	II	74.9	pPt-539725
290	II	74.9	pPt-459203
291	II	75.1	pPt-655274
292	II	75.2	pPt-657574
293	II	75.3	pPt-473780
294	II	75.4	pPt-654471
295	II	75.4	pPt-652964
296	II	75.7	toPt-436878
297	II	76.2	pPt-471916
298	II	76.8	toPt-438004
299	II	77.5	pPt-536539
300	II	78.8	pPt-538708
301	II	79.1	pPt-473718
302	II	79.1	toPt-763598
303	II	79.5	pPt-471161
304	II	81.2	pPt-471328
305	II	81.3	pPt-652599
306	II	82.6	pPt-538401
307	II	82.7	pPt-536998
308	II	83.3	pPt-471114
309	II	83.6	pPt-537723
310	II	90.5	pPt-651715
311	II	95.8	bch(b)
312	III	0.0	pPt-456904
313	III	0.5	pPt-651006
314	III	0.6	pPt-473137
315	III	2.4	toPt-436906
316	III	2.4	pPt-654543
317	III	2.4	toPt-437404
318	III	2.5	toPt-440935
319	III	2.5	pPt-459389
320	III	2.5	pPt-472787
321	III	2.5	pPt-651292
322	III	2.5	pPt-540234
323	III	3.0	pPt-534972
324	III	3.0	pPt-653211
325	III	3.0	pPt-653214
326	III	3.1	pPt-536448
327	III	3.2	pPt-471491
328	III	3.6	pPt-533997
329	III	3.6	pPt-651531
330	III	3.6	pPt-651491
331	III	3.6	pPt-654516
332	III	3.6	pPt-458334
333	III	3.7	pPt-654594
334	III	5.0	pPt-471150
335	III	5.7	pPt-536598
336	III	5.8	pPt-472929
337	III	6.1	pPt-534180
338	III	6.2	toPt-437526
339	III	6.2	pPt-650013
340	III	6.4	pPt-652569
341	III	6.5	pPt-652494
342	III	7.9	pPt-654214
343	III	8.6	pPt-656784
344	III	8.7	pPt-539575
345	III	8.7	pPt-656304
346	III	9.1	pPt-472934
347	III	9.7	pPt-473919
348	III	10.2	pPt-651011
349	III	11.4	pPt-538739
350	III	11.5	pPt-540047
351	III	12.6	PHO1ATaq
352	III	12.9	pPt-535581
353	III	13.0	pPt-559412
354	III	13.1	pPt-536452
355	III	13.1	pPt-472721
356	III	15.0	pPt-536347
357	III	17.6	pPt-656931
358	III	17.7	pPt-472486
359	III	18.0	pPt-539710
360	III	20.9	pPt-459017
361	III	21.1	pPt-456581
362	III	22.0	pPt-655887
363	III	22.6	toPt-438605
364	III	23.0	pPt-558931
365	III	23.0	pPt-533913
366	III	23.0	pPt-539554
367	III	23.0	pPt-473930
368	III	23.1	pPt-536058
369	III	23.2	pPt-538540
370	III	23.4	pPt-456539
371	III	23.9	pPt-651110
372	III	23.9	pPt-652600
373	III	24.1	pPt-653222
374	III	25.4	pPt-539809
375	III	26.7	pPt-473371
376	III	31.9	pPt-540060
377	III	32.0	pPt-471752
378	III	32.4	pPt-458741
379	III	33.0	pPt-552041
380	III	33.6	pPt-456910
381	III	35.9	pPt-457601
382	III	38.3	pPt-656700
383	III	38.6	pPt-459128
384	III	38.7	pPt-652495
385	III	39.0	pPt-653061
386	III	41.4	pPt-458293
387	III	41.5	pPt-472599
388	III	41.5	pPt-458644
389	III	41.5	pPt-458664
390	III	41.5	pPt-472873
391	III	41.5	pPt-472849
392	III	41.6	pPt-457230
393	III	41.7	pPt-472308
394	III	43.7	pPt-650449
395	III	48.2	pPt-651828
396	III	50.0	pPt-559313
397	III	50.0	pPt-474082
398	III	50.0	pPt-652080
399	III	50.0	pPt-651619
400	III	50.0	pPt-652310
401	III	50.0	pPt-656525
402	III	50.0	pPt-656730
403	III	50.2	pPt-472593
404	III	52.0	pPt-559505
405	III	53.3	pPt-656744
406	III	53.3	pPt-456810
407	III	53.4	pPt-537107
408	III	54.3	HCT1FokI
409	III	54.6	pPt-471990
410	III	54.6	pPt-472964
411	III	54.7	pPt-650377
412	III	56.1	pPt-471937
413	III	60.2	pPt-552098
414	III	60.4	pPt-472329
415	III	60.4	pPt-654484
416	III	60.4	pPt-537035
417	III	60.4	pPt-535477
418	III	60.4	pPt-471375
419	III	61.1	pPt-457541
420	IV	0.0	pPt-652139
421	IV	3.7	pPt-536391
422	IV	3.7	pPt-656520
423	IV	4.4	toPt-440443
424	IV	4.5	pPt-656422
425	IV	5.3	pPt-457998
426	IV	5.4	pPt-457099
427	IV	5.4	pPt-535604
428	IV	5.4	pPt-456886
429	IV	5.7	pPt-457686
430	IV	6.3	pPt-471810
431	IV	7.3	pPt-458127
432	IV	7.4	pPt-537304
433	IV	7.5	pPt-473436
434	IV	7.9	pPt-535623
435	IV	15.0	pPt-538529
436	IV	16.2	pPt-473607
437	IV	16.4	pPt-651717
438	IV	16.4	pPt-656326
439	IV	16.6	pPt-651217
440	IV	17.7	pPt-533573
441	IV	17.8	pPt-535672
442	IV	18.4	pPt-534172
443	IV	19.4	pPt-458967
444	IV	22.9	pPt-651535
445	IV	23.0	pPt-654393
446	IV	23.3	pPt-657466
447	IV	25.9	pPt-471457
448	IV	26.6	pPt-459264
449	IV	28.1	pPt-656963
450	IV	28.1	pPt-539860
451	IV	30.6	pPt-538354
452	IV	36.8	pPt-458464
453	IV	36.8	pPt-656460
454	IV	36.8	pPt-649958
455	IV	40.2	pPt-655166
456	IV	40.3	pPt-540093
457	IV	41.0	pPt-458171
458	IV	42.0	pPt-537599
459	IV	42.0	pPt-540321
460	IV	42.0	pPt-457973
461	IV	42.0	pPt-537600
462	IV	42.1	pPt-539574
463	IV	43.9	toPt-439845
464	IV	44.0	toPt-440465
465	IV	44.1	pPt-651580
466	IV	53.7	pPt-539734
467	IV	54.4	pPt-537855
468	V	0.0	PHO1B-1Mbo1
469	V	1.9	pPt-650945
470	V	2.2	pPt-654447
471	V	2.8	pPt-654475
472	V	3.0	pPt-654593
473	V	3.0	pPt-654184
474	V	3.2	pPt-473439
475	V	3.8	pPt-657073
476	V	5.0	pPt-472918
477	V	5.0	pPt-655857
478	V	5.2	pPt-651094
479	V	6.1	pPt-458191
480	V	6.1	pPt-473182
481	V	6.1	pPt-651108
482	V	6.1	pPt-472806
483	V	8.2	pPt-657163
484	V	11.6	pPt-472168
485	V	17.2	pPt-654022
486	V	17.5	pPt-651449
487	V	17.6	pPt-456666
488	V	18.0	pPt-536710
489	V	18.0	pPt-655831
490	V	18.0	pPt-535638
491	V	18.1	pPt-456952
492	V	18.1	pPt-472391
493	V	18.6	pPt-457877
494	V	18.7	pPt-652241
495	V	19.0	pPt-657227
496	V	21.0	pPt-473275
497	V	21.1	pPt-456483
498	V	21.2	pPt-657027
499	V	22.3	pPt-457569
500	V	22.4	pPt-456957
501	V	22.4	pPt-552196
502	V	24.0	pPt-472700
503	V	24.3	pPt-540277
504	V	24.5	pPt-534347
505	V	24.5	pPt-654635
506	V	24.5	pPt-456829
507	V	24.5	pPt-539905
508	V	25.4	pPt-652324
509	V	25.4	pPt-459129
510	V	25.4	pPt-459253
511	V	26.0	pPt-650647
512	V	26.0	pPt-653594
513	V	26.0	pPt-458394
514	V	26.8	pPt-651698
515	V	30.1	pPt-651620
516	V	31.4	pPt-653030
517	V	31.5	pPt-653426
518	V	31.5	pPt-650424
519	V	31.5	pPt-657544
520	V	31.5	pPt-471563
521	V	31.5	pPt-653141
522	V	31.6	pPt-655798
523	V	32.0	pPt-654852
524	V	32.0	pPt-538583
525	V	32.0	pPt-656512
526	V	32.1	pPt-472679
527	V	32.5	pPt-654987
528	V	32.5	pPt-540393
529	V	33.0	pPt-538454
530	V	33.0	pPt-535888
531	V	33.4	pPt-539082
532	V	34.2	pPt-656349
533	V	34.5	pPt-538904
534	V	34.7	pPt-534023
535	V	35.0	pPt-652925
536	V	35.2	pPt-535590
537	V	35.3	pPt-458263
538	V	35.3	pPt-471650
539	V	35.3	pPt-472861
540	V	35.3	pPt-537542
541	V	35.4	pPt-651111
542	V	35.4	pPt-473678
543	V	35.8	pPt-654129
544	V	35.8	toPt-763820
545	V	35.9	pPt-651522
546	V	35.9	pPt-653704
547	V	35.9	pPt-656009
548	V	35.9	pPt-539713
549	V	35.9	pPt-471920
550	V	35.9	toPt-438340
551	V	35.9	pPt-473357
552	V	35.9	toPt-437417
553	V	35.9	pPt-651618
554	V	35.9	pPt-651390
555	V	35.9	pPt-534583
556	V	35.9	pPt-458556
557	V	35.9	toPt-437252
558	V	36.0	toPt-439199
559	V	36.2	pPt-657460
560	V	36.4	pPt-535580
561	V	36.4	pPt-536742
562	V	36.5	pPt-540433
563	V	36.8	pPt-471124
564	V	40.6	pPt-655327
565	V	40.6	pPt-538441
566	V	40.6	pPt-649984
567	V	40.6	toPt-439607
568	V	40.7	toPt-439001
569	V	40.7	pPt-655671
570	V	40.7	toPt-437450
571	V	40.7	pPt-473599
572	V	40.7	pPt-651232
573	V	40.7	pPt-538550
574	V	40.7	pPt-559550
575	V	41.4	pPt-539361
576	V	41.4	pPt-538329
577	V	41.5	pPt-650785
578	V	41.5	pPt-536712
579	V	41.6	pPt-652436
580	V	43.2	toPt-439115
581	V	44.1	pPt-472014
582	V	46.0	pPt-655594
583	V	46.7	pPt-657197
584	V	48.4	pPt-657416
585	V	48.7	pPt-538989
586	V	59.9	toPt-439730
587	V	60.1	pPt-459292
588	V	60.1	pPt-473603
589	V	60.1	pPt-559591
590	V	60.2	pPt-539686
591	V	60.3	pPt-536859
592	V	60.3	pPt-650760
593	V	60.3	toPt-438840
594	V	60.3	pPt-536883
595	V	60.3	toPt-438357
596	V	60.4	pPt-534781
597	V	60.8	toPt-438122
598	V	61.2	pPt-540036
599	V	66.4	toPt-439155
600	V	66.6	pPt-651788
601	V	66.9	pPt-651935
602	VI	0.0	pPt-472866
603	VI	1.4	pPt-655630
604	VI	1.5	pPt-655341
605	VI	1.5	pPt-456816
606	VI	3.9	pPt-539755
607	VI	4.5	pPt-657406
608	VI	4.9	pPt-650930
609	VI	5.2	pPt-472102
610	VI	5.6	pPt-471096
611	VI	6.0	pPt-471229
612	VI	8.1	toPt-437662
613	VI	8.1	pPt-655177
614	VI	8.2	pPt-534694
615	VI	8.5	pPt-534184
616	VI	8.6	pPt-654893
617	VI	8.9	pPt-650823
618	VI	9.1	pPt-552494
619	VI	9.1	pPt-558940
620	VI	9.2	pPt-651162
621	VI	9.2	pPt-471204
622	VI	9.3	pPt-540296
623	VI	9.3	pPt-539911
624	VI	9.6	pPt-539936
625	VI	9.7	pPt-473061
626	VI	11.2	pPt-651518
627	VI	12.0	pPt-471689
628	VI	12.3	pPt-652042
629	VI	12.4	pPt-652797
630	VI	12.7	pPt-458030
631	VI	12.8	pPt-456619
632	VI	13.5	pPt-539803
633	VI	13.6	pPt-534633
634	VI	14.0	pPt-538344
635	VI	14.3	pPt-471450
636	VI	15.1	pPt-473418
637	VI	15.3	pPt-456655
638	VI	15.4	pPt-535476
639	VI	15.6	pPt-534396
640	VI	15.6	pPt-538893
641	VI	15.6	pPt-656571
642	VI	15.6	pPt-536043
643	VI	16.5	pPt-650932
644	VI	17.6	pPt-457295
645	VI	18.0	pPt-471315
646	VI	19.0	pPt-655391
647	VI	20.2	pPt-654185
648	VI	20.2	pPt-657025
649	VI	20.3	pPt-651120
650	VI	20.4	pPt-651721
651	VI	22.8	pPt-538487
652	VI	22.8	capPt-674558
653	VI	23.4	pPt-650408
654	VI	27.1	pPt-540399
655	VI	28.3	pPt-651297
656	VI	31.4	pPt-459517
657	VI	31.7	pPt-655265
658	VI	32.4	pPt-533835
659	VI	32.9	pPt-471783
660	VI	33.0	pPt-653463
661	VI	33.0	pPt-535542
662	VI	33.4	pPt-537348
663	VI	34.0	pPt-535608
664	VI	34.2	pPt-535798
665	VI	34.6	pPt-473545
666	VI	38.5	pPt-653605
667	VI	38.5	capPt-673348
668	VI	38.9	pPt-458839
669	VI	38.9	pPt-540174
670	VI	39.2	pPt-473920
671	VI	40.2	pPt-473865
672	VI	40.3	toPt-437684
673	VI	41.2	pPt-654965
674	VI	41.7	pPt-538874
675	VI	42.2	pPt-652026
676	VI	42.2	pPt-538271
677	VI	42.3	pPt-651002
678	VI	42.3	pPt-654973
679	VI	42.8	capPt-673682
680	VI	43.0	toPt-763749
681	VI	43.1	pPt-473670
682	VI	43.1	toPt-438838
683	VI	43.1	pPt-534531
684	VI	43.2	capPt-672819
685	VI	43.2	toPt-439265
686	VI	43.2	pPt-650815
687	VI	43.2	pPt-534063
688	VI	43.2	toPt-438646
689	VI	43.2	pPt-537345
690	VI	43.2	pPt-652364
691	VI	43.2	pPt-652089
692	VI	43.2	toPt-763712
693	VI	43.2	toPt-763665
694	VI	43.2	pPt-559453
695	VI	43.2	pPt-535280
696	VI	43.3	toPt-440708
697	VI	43.9	toPt-439800
698	VI	43.9	pPt-655759
699	VI	44.3	toPt-439881
700	VI	44.5	pPt-472490
701	VI	44.9	pPt-458858
702	VI	45.8	pPt-459522
703	VI	46.4	pPt-457619
704	VI	46.8	pPt-652657
705	VI	47.0	pPt-652334
706	VI	53.7	pPt-471879
707	VI	54.4	pPt-538930
708	VI	55.5	pPt-653319
709	VI	57.2	pPt-540069
710	VI	59.2	pPt-538623
711	VI	69.3	C4HTaqI
712	VI	73.6	pPt-650253
713	VI	75.0	pPt-458694
714	VI	75.4	pPt-540062
715	VI	78.1	capPt-674227
716	VII	0.0	pPt-457393
717	VII	0.0	pPt-472644
718	VII	4.9	toPt-437703
719	VII	10.0	toPt-437514
720	VII	15.6	toPt-438375
721	VII	16.4	pPt-472065
722	VII	16.7	pPt-457329
723	VII	17.5	pPt-471723
724	VII	17.9	pPt-559521
725	VII	17.9	pPt-535379
726	VII	17.9	capPt-674165
727	VII	17.9	pPt-559232
728	VII	17.9	pPt-457557
729	VII	17.9	pPt-458958
730	VII	18.1	HQT-2XhoI
731	VII	18.3	pPt-651569
732	VII	18.5	pPt-471753
733	VII	19.0	pPt-653445
734	VII	19.2	pPt-536523
735	VII	19.6	pPt-650890
736	VII	19.8	pPt-653377
737	VII	20.4	pPt-654721
738	VII	20.8	pPt-656798
739	VII	20.8	pPt-559460
740	VII	21.1	pPt-471208
741	VII	21.4	pPt-533912
742	VII	21.6	pPt-457983
743	VII	21.6	pPt-655523
744	VII	21.9	pPt-534354
745	VII	21.9	pPt-536245
746	VII	21.9	pPt-536348
747	VII	22.0	pPt-539492
748	VII	22.0	pPt-473039
749	VII	22.4	pPt-538010
750	VII	23.2	pPt-471168
751	VII	23.5	pPt-538229
752	VII	23.5	pPt-458546
753	VII	23.5	pPt-458921
754	VII	23.5	pPt-559243
755	VII	23.5	pPt-459324
756	VII	23.6	pPt-536626
757	VII	23.6	pPt-473855
758	VII	23.8	pPt-537891
759	VII	24.0	pPt-534296
760	VII	24.1	pPt-539818
761	VII	24.1	pPt-533843
762	VII	24.1	pPt-537845
763	VII	24.1	pPt-457390
764	VII	24.1	pPt-656809
765	VII	24.1	pPt-656786
766	VII	24.1	pPt-473413
767	VII	24.1	pPt-471842
768	VII	24.1	pPt-552152
769	VII	24.2	pPt-535728
770	VII	24.4	pPt-533864
771	VII	24.8	pPt-458033
772	VII	25.0	pPt-536306
773	VII	25.1	pPt-650996
774	VII	25.1	pPt-657089
775	VII	25.4	pPt-457504
776	VII	25.6	pPt-537664
777	VII	26.6	pPt-458218
778	VII	27.0	pPt-537308
779	VII	27.1	pPt-536420
780	VII	27.3	pPt-473493
781	VII	29.6	pPt-458778
782	VII	31.7	pPt-473302
783	VII	32.0	pPt-456959
784	VII	36.2	pPt-456870
785	VII	36.4	pPt-471087
786	VII	37.7	pPt-457469
787	VII	39.0	pPt-474056
788	VII	39.2	pPt-652062
789	VII	39.2	pPt-456702
790	VII	39.3	pPt-654764
791	VII	59.8	pPt-653593
792	VII	62.0	capPt-674309
793	VII	62.1	pPt-657520
794	VII	62.6	pPt-535827
795	VII	64.0	pPt-651205
796	VII	64.3	toPt-763810
797	VII	64.4	pPt-651770
798	VII	64.7	toPt-437938
799	VII	65.1	pPt-657456
800	VII	68.1	pPt-471273
801	VII	68.7	pPt-655641
802	VII	68.9	pPt-471686
803	VII	69.1	pPt-539276
804	VII	69.3	pPt-457969
805	VII	69.3	pPt-539050
806	VII	69.3	pPt-655927
807	VII	69.8	pPt-540238
808	VII	69.8	pPt-655740
809	VII	69.9	pPt-471856
810	VII	70.3	pPt-653385
811	VII	70.5	pPt-535190
812	VII	70.5	pPt-535851
813	VII	72.5	pPt-456574
814	VII	75.5	pPt-456521
815	VII	81.6	pPt-472687
816	VII	81.7	pPt-657038
817	VII	90.8	pPt-535833
818	VII	91.9	pPt-457475
819	VIII	0.0	pPt-474121
820	VIII	1.2	pPt-539910
821	VIII	1.8	toPt-436917
822	VIII	2.3	pPt-656470
823	VIII	2.3	pPt-651985
824	VIII	2.3	pPt-459032
825	VIII	2.3	toPt-438550
826	VIII	2.3	pPt-653364
827	VIII	2.3	capPt-673901
828	VIII	2.3	toPt-439069
829	VIII	2.3	capPt-707033
830	VIII	2.3	pPt-655404
831	VIII	2.3	toPt-440354
832	VIII	2.3	capPt-705831
833	VIII	2.4	toPt-439386
834	VIII	2.4	capPt-674058
835	VIII	2.4	pPt-535454
836	VIII	2.4	pPt-456873
837	VIII	2.9	pPt-650797
838	VIII	3.5	pPt-471848
839	VIII	3.8	pPt-650422
840	VIII	3.9	pPt-456791
841	VIII	4.1	pPt-538445
842	VIII	9.6	pPt-535271
843	VIII	11.6	pPt-538608
844	VIII	12.9	pPt-559141
845	VIII	20.6	pPt-653413
846	VIII	20.9	pPt-656475
847	VIII	21.0	pPt-651131
848	VIII	21.3	pPt-472709
849	VIII	21.3	pPt-535660
850	VIII	21.3	pPt-651102
851	VIII	21.3	pPt-458832
852	VIII	21.3	pPt-536166
853	VIII	21.4	pPt-537356
854	VIII	21.4	pPt-473215
855	VIII	21.4	pPt-650038
856	VIII	30.9	pPt-534793
857	VIII	30.9	pPt-539515
858	VIII	31.0	pPt-534636
859	VIII	31.0	pPt-472443
860	VIII	31.0	pPt-534037
861	VIII	31.0	pPt-537197
862	VIII	31.2	pPt-656672
863	VIII	31.2	pPt-654078
864	VIII	33.3	pPt-538983
865	VIII	33.6	pPt-473537
866	VIII	33.9	pPt-552583
867	VIII	34.0	pPt-456949
868	VIII	34.3	pPt-540085
869	VIII	34.4	pPt-537733
870	VIII	34.4	pPt-534499
871	VIII	34.5	pPt-535933
872	VIII	34.7	pPt-473534
873	VIII	35.3	pPt-457967
874	VIII	35.4	pPt-536806
875	VIII	38.0	pPt-472347
876	VIII	38.8	pPt-538652
877	VIII	40.5	pPt-472276
878	VIII	40.5	pPt-652452
879	VIII	41.4	pPt-653841
880	VIII	45.6	pPt-536995
881	VIII	46.0	pPt-653036
882	VIII	47.7	pPt-656922
883	VIII	47.7	pPt-538430
884	VIII	47.7	pPt-559370
885	VIII	47.7	pPt-539253
886	VIII	47.8	pPt-535398
887	VIII	47.8	pPt-536649
888	VIII	48.5	toPt-438204
889	VIII	48.6	pPt-653764
890	VIII	49.6	pPt-471758
891	VIII	49.6	pPt-535837
892	VIII	49.8	pPt-535539
893	VIII	49.9	pPt-458093
894	VIII	50.6	pPt-538551
895	VIII	51.6	pPt-472750
896	VIII	52.2	pPt-458309
897	VIII	53.0	pPt-650705
898	VIII	53.3	pPt-654122
899	VIII	54.4	pPt-535090
900	VIII	55.2	PSI_HphI
901	VIII	59.0	pPt-650651
902	VIII	59.3	pPt-473161
903	VIII	59.3	pPt-651430
904	VIII	59.3	pPt-652789
905	VIII	59.6	pPt-552729
906	VIII	60.2	pPt-536285
907	VIII	60.2	pPt-538039
908	VIII	60.2	pPt-539468
909	VIII	60.2	pPt-535704
910	VIII	60.3	pPt-535201
911	VIII	60.6	pPt-535033
912	VIII	61.0	pPt-459159
913	VIII	61.7	pPt-655631
914	VIII	65.2	pPt-535666
915	IX	0.0	pPt-657529
916	IX	1.7	pPt-470764
917	IX	2.4	pPt-650939
918	IX	4.1	pPt-539441
919	IX	4.4	pPt-472198
920	IX	5.2	pPt-651980
921	IX	5.5	pPt-656452
922	IX	5.8	pPt-657358
923	IX	10.3	pPt-652608
924	IX	11.4	pPt-652856
925	IX	11.4	pPt-654662
926	IX	11.4	pPt-655744
927	IX	11.8	pPt-651699
928	IX	12.1	pPt-471177
929	IX	12.5	pPt-538393
930	IX	12.6	pPt-472714
931	IX	13.1	pPt-472584
932	IX	13.2	pPt-540130
933	IX	13.3	pPt-472890
934	IX	13.3	pPt-538206
935	IX	13.5	pPt-473072
936	IX	13.6	pPt-657361
937	IX	13.6	pPt-651697
938	IX	13.6	pPt-533552
939	IX	13.6	pPt-559357
940	IX	13.6	pPt-655821
941	IX	13.6	pPt-457958
942	IX	13.6	pPt-473098
943	IX	13.6	pPt-537340
944	IX	13.8	pPt-474051
945	IX	13.9	pPt-535126
946	IX	13.9	pPt-458152
947	IX	14.0	pPt-458319
948	IX	14.0	pPt-536747
949	IX	14.0	pPt-656466
950	IX	14.0	pPt-559541
951	IX	14.1	pPt-536090
952	IX	14.1	pPt-536733
953	IX	14.1	pPt-536149
954	IX	14.1	pPt-533964
955	IX	14.1	pPt-656503
956	IX	14.1	pPt-652780
957	IX	14.1	pPt-537979
958	IX	14.1	pPt-535928
959	IX	14.1	pPt-656392
960	IX	14.1	pPt-540017
961	IX	14.1	pPt-540237
962	IX	14.1	pPt-536818
963	IX	14.1	pPt-651587
964	IX	14.3	pPt-456658
965	IX	14.5	pPt-471944
966	IX	14.5	pPt-538224
967	IX	14.5	pPt-539401
968	IX	14.5	pPt-650491
969	IX	14.5	pPt-470956
970	IX	14.5	pPt-559276
971	IX	14.7	pPt-540046
972	IX	14.8	pPt-656439
973	IX	14.9	pPt-540392
974	IX	15.1	pPt-538855
975	IX	15.1	pPt-539062
976	IX	15.4	pPt-653179
977	IX	15.6	pPt-656589
978	IX	15.7	pPt-656121
979	IX	15.7	pPt-539125
980	IX	16.4	pPt-654939
981	IX	17.7	toPt-439968
982	IX	18.2	pPt-536745
983	IX	20.7	toPt-438903
984	IX	20.8	pPt-656142
985	IX	22.8	pPt-656340
986	IX	22.8	pPt-655568
987	IX	25.2	pPt-472362
988	IX	27.3	pPt-650757
989	IX	27.3	pPt-651916
990	IX	27.4	pPt-471192
991	IX	27.5	pPt-651912
992	IX	27.6	pPt-656901
993	IX	27.6	pPt-655587
994	IX	28.5	pPt-471481
995	IX	28.6	pPt-471708
996	IX	29.7	pPt-656184
997	IX	33.6	pPt-471870
998	IX	34.1	pPt-457201
999	IX	34.5	pPt-655102
1000	IX	34.6	toPt-437854
1001	IX	34.7	pPt-540213
1002	IX	34.8	pPt-458756
1003	IX	35.6	pPt-654554
1004	IX	36.6	pPt-651635
1005	IX	40.3	toPt-441138
1006	IX	40.8	pPt-473358
1007	IX	40.9	pPt-457267
1008	IX	40.9	pPt-656850
1009	IX	40.9	pPt-652951
1010	IX	40.9	pPt-536048
1011	IX	41.0	pPt-459378
1012	IX	41.0	pPt-471556
1013	IX	42.6	pPt-472930
1014	IX	45.5	pPt-471103
1015	IX	46.5	pPt-457377
1016	IX	46.9	toPt-437903
1017	IX	48.0	toPt-439299
1018	IX	53.4	pPt-559057
1019	IX	53.5	pPt-456826
1020	IX	55.1	pPt-471721
1021	IX	56.0	toPt-763690
1022	IX	58.5	pPt-559445
1023	IX	59.7	pPt-552179
1024	IX	59.8	pPt-552168
1025	IX	59.8	pPt-558901
1026	IX	59.8	pPt-551997
1027	IX	60.0	pPt-537322
1028	IX	60.8	pPt-534159
1029	IX	61.1	pPt-534828
1030	IX	61.4	toPt-436891
1031	IX	61.6	pPt-650925
1032	IX	61.7	pPt-656887
1033	IX	62.2	pPt-540196
1034	IX	63.7	pPt-458088
1035	IX	70.3	pPt-652269
1036	IX	71.4	pPt-473452
1037	IX	71.6	pPt-654857
1038	IX	72.0	pPt-458402
1039	IX	72.8	pPt-656632
1040	IX	73.4	pPt-471368
1041	IX	73.5	pPt-656058
1042	X	0.0	pPt-655400
1043	X	1.6	pPt-559068
1044	X	3.0	pPt-652493
1045	X	3.0	pPt-471492
1046	X	4.7	pPt-471943
1047	X	5.6	pPt-472514
1048	X	13.1	pPt-539305
1049	X	13.2	pPt-656769
1050	X	13.6	pPt-653306
1051	X	15.5	pPt-537357
1052	X	15.5	pPt-656726
1053	X	15.5	pPt-653829
1054	X	15.5	pPt-651776
1055	X	15.6	pPt-533929
1056	X	15.6	pPt-533816
1057	X	15.6	pPt-456962
1058	X	15.7	pPt-536346
1059	X	15.7	pPt-539398
1060	X	16.5	pPt-470811
1061	X	17.7	pPt-473086
1062	X	26.5	pPt-650780
1063	X	29.8	pPt-651051
1064	X	30.1	pPt-535571
1065	X	30.1	pPt-650804
1066	X	30.1	pPt-538196
1067	X	30.2	pPt-472306
1068	X	30.2	pPt-533878
1069	X	30.2	pPt-534402
1070	X	30.3	pPt-656604
1071	X	30.3	capPt-674287
1072	X	30.5	pPt-651091
1073	X	30.7	pPt-535849
1074	X	30.8	pPt-474016
1075	X	31.0	capPt-673315
1076	X	31.1	pPt-459330
1077	X	31.3	pPt-540108
1078	X	31.3	pPt-655909
1079	X	31.3	pPt-534577
1080	X	31.3	pPt-473434
1081	X	31.3	pPt-538099
1082	X	31.4	pPt-533681
1083	X	31.4	pPt-533688
1084	X	31.4	pPt-552483
1085	X	31.4	pPt-533803
1086	X	31.4	pPt-458880
1087	X	31.4	pPt-536470
1088	X	31.4	pPt-535194
1089	X	31.4	pPt-552383
1090	X	31.4	pPt-534845
1091	X	31.7	capPt-672415
1092	X	31.9	pPt-533937
1093	X	32.2	pPt-652758
1094	X	32.3	toPt-439062
1095	X	32.8	pPt-459527
1096	X	33.1	pPt-536084
1097	X	34.9	pPt-473173
1098	X	39.8	toPt-438315
1099	X	40.5	pPt-559534
1100	X	41.9	pPt-656502
1101	X	42.3	pPt-539019
1102	X	42.5	pPt-458140
1103	X	43.6	pPt-656608
1104	X	43.7	pPt-539869
1105	X	43.8	pPt-552193
1106	X	44.3	pPt-655049
1107	X	45.0	pPt-540356
1108	X	45.3	capPt-706783
1109	X	46.5	capPt-673326
1110	X	49.6	pPt-533924
1111	X	49.7	pPt-539969
1112	X	50.1	pPt-457402
1113	X	51.9	pPt-654758
1114	X	54.8	pPt-470671
1115	X	57.3	pPt-456615
1116	X	57.7	pPt-537771
1117	X	59.3	pPt-651716
1118	X	59.5	pPt-650371
1119	X	60.0	capPt-673306
1120	X	60.6	pPt-458887
1121	X	60.8	pPt-473851
1122	X	61.1	pPt-539824
1123	X	63.0	pPt-472136
1124	X	64.4	pPt-458296
1125	X	66.6	pPt-651312
1126	X	66.6	pPt-472768
1127	X	66.6	pPt-472671
1128	X	66.6	pPt-456541
1129	X	66.7	pPt-655865
1130	X	67.3	pPt-552375
1131	X	67.4	pPt-655035
1132	X	70.2	pPt-458108
1133	X	71.0	pPt-472440
1134	X	71.2	pPt-653113
1135	X	71.6	pPt-559245
1136	X	71.7	pPt-535163
1137	X	71.7	pPt-473162
1138	X	72.2	pPt-652232
1139	X	72.9	pPt-651814
1140	X	73.9	pPt-533581
1141	X	74.6	pPt-459245
1142	X	74.7	pPt-540006
1143	X	77.1	pPt-656919
1144	X	77.1	pPt-456807
1145	X	77.2	pPt-651178
1146	X	77.3	pPt-458136
1147	X	77.3	pPt-654477
1148	X	77.5	pPt-536967
1149	X	77.5	pPt-651837
1150	X	77.5	pPt-655839
1151	X	77.8	pPt-653579
1152	X	78.9	pPt-540068
1153	X	79.1	pPt-653990
1154	X	80.2	pPt-458110
1155	X	80.7	pPt-651168
1156	X	87.1	pPt-650501
1157	X	93.6	capPt-674174
1158	X	93.6	pPt-651707
1159	X	93.6	pPt-656722
1160	X	93.6	pPt-653797
1161	X	93.6	pPt-651150
1162	X	94.4	pPt-471773
1163	XI	0.0	pPt-536004
1164	XI	0.9	pPt-473775
1165	XI	5.5	capPt-672578
1166	XI	17.8	pPt-474002
1167	XI	17.8	pPt-471437
1168	XI	17.8	pPt-471369
1169	XI	18.6	pPt-559287
1170	XI	19.0	pPt-650657
1171	XI	19.2	pPt-458862
1172	XI	19.3	pPt-655179
1173	XI	22.1	pPt-458270
1174	XI	22.1	pPt-551996
1175	XI	22.2	pPt-540295
1176	XI	22.2	pPt-472941
1177	XI	22.2	pPt-456686
1178	XI	22.2	pPt-472311
1179	XI	22.2	pPt-458148
1180	XI	22.2	pPt-473428
1181	XI	22.3	pPt-552122
1182	XI	22.3	pPt-552050
1183	XI	24.9	pPt-652740
1184	XI	24.9	pPt-657161
1185	XI	25.0	pPt-656960
1186	XI	25.0	pPt-654406
1187	XI	25.0	pPt-655074
1188	XI	25.6	pPt-535504
1189	XI	26.6	pPt-657375
1190	XI	27.7	pPt-459511
1191	XI	28.2	pPt-650849
1192	XI	28.5	pPt-534514
1193	XI	29.2	pPt-651412
1194	XI	29.7	pPt-651726
1195	XI	30.6	pPt-650870
1196	XI	30.9	pPt-650970
1197	XI	31.4	pPt-653311
1198	XI	34.6	toPt-437212
1199	XI	34.9	pPt-456627
1200	XI	35.0	pPt-538038
1201	XI	35.0	pPt-473142
1202	XI	35.0	pPt-654319
1203	XI	35.1	pPt-472600
1204	XI	35.1	toPt-437761
1205	XI	35.5	pPt-656330
1206	XI	35.6	pPt-538811
1207	XI	35.6	pPt-656825
1208	XI	35.6	pPt-652497
1209	XI	35.7	pPt-457397
1210	XI	35.7	pPt-458672
1211	XI	35.7	pPt-473108
1212	XI	37.0	toPt-441333
1213	XI	37.6	pPt-536401
1214	XI	37.6	pPt-473232
1215	XI	37.6	pPt-458743
1216	XI	37.6	pPt-456657
1217	XI	37.7	pPt-654413
1218	XI	38.0	pPt-457841
1219	XI	38.3	pPt-456680
1220	XI	38.4	pPt-458120
1221	XI	38.5	pPt-652888
1222	XI	38.8	toPt-440455
1223	XI	39.3	pPt-653517
1224	XI	39.5	pPt-456837
1225	XI	39.5	pPt-650894
1226	XI	39.5	pPt-654060
1227	XI	39.7	pPt-657177
1228	XI	40.5	pPt-457986
1229	XI	41.4	pPt-538957
1230	XI	42.0	pPt-651736
1231	XI	42.7	pPt-650695
1232	XI	43.3	pPt-471063
1233	XI	43.3	toPt-437660
1234	XI	43.3	pPt-533746
1235	XI	43.3	pPt-534251
1236	XI	44.0	pPt-472427
1237	XI	44.0	pPt-538221
1238	XI	44.0	pPt-651519
1239	XI	44.8	pPt-540308
1240	XI	45.5	pPt-656249
1241	XI	45.9	pPt-534559
1242	XI	46.0	pPt-472426
1243	XI	46.0	pPt-655687
1244	XI	46.3	pPt-473330
1245	XI	46.4	pPt-655593
1246	XI	50.9	pPt-471404
1247	XI	50.9	pPt-457582
1248	XI	51.2	pPt-655959
1249	XI	51.3	pPt-472505
1250	XI	52.8	pPt-538534
1251	XI	52.8	pPt-538281
1252	XI	53.3	pPt-650183
1253	XI	53.3	pPt-456578
1254	XI	53.3	pPt-471224
1255	XI	53.4	pPt-650869
1256	XI	55.3	pPt-457932
1257	XI	56.5	capPt-673845
1258	XI	56.9	capPt-672350
1259	XI	57.6	pPt-651933
1260	XI	57.6	pPt-536113
1261	XI	59.4	pPt-538359
1262	XI	68.3	pPt-652216
1263	XI	68.9	pPt-535731
1264	XI	69.1	toPt-438033
1265	XI	69.5	pPt-535650
1266	XI	69.5	pPt-650591
1267	XI	69.6	pPt-472726
1268	XI	69.6	pPt-539529
1269	XI	69.6	pPt-536928
1270	XI	69.7	pPt-458364
1271	XI	70.4	pPt-538411
1272	XI	70.4	pPt-652805
1273	XI	70.4	pPt-656830
1274	XI	71.2	pPt-473878
1275	XI	71.3	pPt-458805
1276	XI	71.9	toPt-763887
1277	XI	72.6	pPt-471277
1278	XI	72.6	pPt-537572
1279	XI	73.3	capPt-674577
1280	XI	73.5	pPt-657037
1281	XI	73.8	capPt-673832
1282	XI	74.0	pPt-654525
1283	XI	74.9	pPt-657285
1284	XI	75.0	pPt-653412
1285	XI	75.0	pPt-536761
1286	XI	75.0	pPt-535619
1287	XI	75.2	pPt-457418
1288	XI	75.4	toPt-440860
1289	XI	75.8	pPt-653767
1290	XI	76.8	pPt-656084
1291	XI	77.0	pPt-473989
1292	XI	78.1	pPt-654935
1293	XI	79.6	toPt-440415
1294	XI	85.1	pPt-652562
1295	XI	89.4	pPt-471888
1296	XII	0.0	pPt-652311
1297	XII	0.7	pPt-459196
1298	XII	2.1	pPt-456857
1299	XII	2.3	pPt-538903
1300	XII	2.6	pPt-456500
1301	XII	13.9	pPt-650696
1302	XII	15.0	pPt-655583
1303	XII	23.9	Lip27Taq
1304	XII	30.1	pPt-652077
1305	XII	36.3	pPt-536624
1306	XII	38.0	pPt-534187
1307	XII	38.0	pPt-552630
1308	XII	38.1	pPt-537228
1309	XII	38.1	pPt-473635
1310	XII	38.1	pPt-651407
1311	XII	38.1	pPt-558948
1312	XII	38.2	pPt-552712
1313	XII	39.5	pPt-538560
1314	XII	39.5	pPt-534889
1315	XII	39.5	pPt-537665
1316	XII	39.6	pPt-456709
1317	XII	39.6	pPt-458216
1318	XII	40.1	pPt-650924
1319	XII	40.1	pPt-471713
1320	XII	40.1	pPt-458375
1321	XII	40.1	pPt-655648
1322	XII	42.0	pPt-651408
1323	XII	42.3	pPt-471477
1324	XII	42.9	pPt-471175
1325	XII	43.1	pPt-652236
1326	XII	43.4	pPt-459066
1327	XII	43.6	pPt-456597
1328	XII	43.7	pPt-473252
1329	XII	43.7	pPt-655482
1330	XII	43.8	pPt-472864
1331	XII	44.1	pPt-538731
1332	XII	44.3	pPt-535617
1333	XII	44.3	pPt-533837
1334	XII	45.0	pPt-654538
1335	XII	45.0	pPt-653867
1336	XII	45.0	pPt-459397
1337	XII	45.0	pPt-653939
1338	XII	45.0	pPt-540008
1339	XII	45.3	pPt-471864
1340	XII	45.7	pPt-539399
1341	XII	45.9	pPt-456491
1342	XII	45.9	pPt-650714
1343	XII	45.9	pPt-651801
1344	XII	45.9	pPt-651280
1345	XII	46.3	toPt-437391
1346	XII	46.3	pPt-651561
1347	XII	47.2	pPt-459097
1348	XII	48.0	pPt-650527
1349	XII	48.3	pPt-655370
1350	XII	49.2	pPt-651718
1351	XII	49.9	pPt-539637
1352	XII	50.7	pPt-537513
1353	XII	52.4	pPt-558933
1354	XII	56.0	pPt-536968
1355	XII	61.3	pPt-537551
1356	XII	61.3	pPt-472539
1357	XII	61.3	pPt-473059
1358	XII	65.8	pPt-652399
1359	XII	66.0	pPt-471658
1360	XII	66.0	pPt-655004
1361	XII	66.2	pPt-472296
1362	XII	69.4	pPt-536643
1363	XII	69.5	pPt-652068
1364	XII	69.5	pPt-654255
1365	XII	69.6	toPt-439838
1366	XII	69.6	toPt-439901
1367	XII	69.6	pPt-653686
1368	XII	93.3	pPt-471703
